# Supplementary material for: Preparation and Characterization of C-Reactive Protein Dual-Particle Latex-Enhanced Immunoturbidimetric Reagents
Source: BME Front. 2024 Dec 23;5:0085. doi: 10.34133/bmef.0085 (PMC11665802; doi:10.34133/bmef.0085)
Supplement: Supplementary 1 — Fig. S1 Table S1 [file bmef.0085.f1.zip]

Archive with 2 entries (2 files):
- BMEF-D-24-00035.pdf
- Table S1.docx
